# Supplementary material for: Neurocognitive Adverse Events Related to Lorlatinib in Non-Small Cell Lung Cancer: A Systematic Review and Meta-Analysis
Source: Cancers (Basel). 2024 Jul 22;16(14):2611. doi: 10.3390/cancers16142611 (PMC11275246; doi:10.3390/cancers16142611)
Supplement: Supplementary file 1 [file cancers-16-02611-s001.zip]

Archive with 1 entries (1 files):
- cancers-3044071-supplementary.pdf
